# Supplementary material for: COVID-19 mRNA booster vaccine induces transient CD8+ T effector cell responses while conserving the memory pool for subsequent reactivation
Source: Nat Commun. 2022 Aug 8;13:4631. doi: 10.1038/s41467-022-32324-x (PMC9358914; doi:10.1038/s41467-022-32324-x)
Supplement: Supplementary file 4 — Source Data [file 41467_2022_32324_MOESM4_ESM.xlsx]

## Sheet: Figure 1
Figure 1a																					Figure 1b
	A*01/S865-873									A*02/S269-277											Ki-67+ / proliferation																		CD38+ / activation
	V3	V27	V29	V2	V28	V26	V4			V7	V2	V28	V6	V30	V5	V1	V8					A*01/S865-873								A*02/S269-277										A*01/S865-873								A*02/S269-277
BL	9.85e-07	0	0	8.68e-07	4.09e-07	5.25e-06			BL	1.66e-06	4.06e-06	1.26e-06	2.28e-06	1.31e-06	0	3.08e-06	1.64e-06					V3	V27	V29	V2	V28	V26	V4		V7	V2	V28	V6	V30	V5	V1	V8			V3	V27	V29	V2	V28	V26	V4		V7	V2
1									1												BL										0								BL										25
2									2												1																		1
3									3												2																		2
4									4												3																		3
5									5												4																		4
6	5.73888e-05								6												5																		5
7				1.20695e-05		8.78288e-06			7				1.078e-05								6	98.4																	6	99.99
8									8												7			100	100		16.7				98.6		85.7						7			100	100		33.4				98.65
9									9												8																		8
10	0.000463025				2.37444e-05				10			7.461e-05									9																		9
11									11												10	95.3				54.5						100							10	100				59.05
12									12				0.0008643				0.000827				11																		11
13									13							0.00025894					12												96.9				97.5		12
14		4.19776e-05		4.37658e-05					14												13															87.7			13
15					6.96325e-05				15			0.00026738									14		45.2		88.4						71								14		90.3		98.5						92.6
16									16												15					83.7						80.7							15					100
17	0.000193849		0.000166505						17												16																		16
18									18												17	66.3		61.6															17	94.8		91
19									19	0.00024007			0.00017234	3.5642e-05			5.09e-05				18																		18
20									20							8.2424e-05					19									45			50.3	33.3			24.1		19									92.4
21		1.55572e-05							21												20															23.8			20
22									22												21		14.3																21		28.6
23									23												22																		22
24									24												23																		23
25									25												24																		24
26									26												25																		25
27									27												26																		26
28									28												27																		27
29									29												28																		28
2nd									2nd												29																		29
1									1												2nd																		2nd
2									2												1																		1
3	0.00011118			1.01524e-05					3		2.8656e-05					6.2679e-05					2																		2
4									4	6.9473e-05				2.7543e-05			0.000505				3	77.3			85.7						82.7					47.1			3	93.2			92.84						95
5		9.05797e-05							5												4									91.5				80			97.5		4									97.86
6			0.000609843		0.000678322	0.00237199			6			0.00163567	0.0068385								5		92.7																5		94.75
7									7												6			82.4		93.2	95.5					93.3	97.6		100				6			96.94		99.32	97
8									8												7																		7
9									9												8																		8
10									10												9																		9
11									11												10																		10
12									12												11																		11
13					0.000173905				13			0.00121797	0.00186356								12																		12
14	0.000532386	9.53471e-05				0.00114226			14					0.00074094		0.00486134					13					7.84						12.1	31.4						13					78.5
15				8.30627e-05					15		0.00023501						0.00101				14	24.5	10.3				7.2							8.91		15.9			14	75.3	56.4				60.09
16									16												15				19.2						17.3						6.19		15				80						70.2
17									17												16																		16
18									18												17																		17
19									19												18																		18
20									20												19																		19
21									21												20																		20
22									22												21																		21
23									23												22																		22
24									24												23																		23
25									25												24																		24
26									26												25																		25
27									27	0.00203403			0.00132973								26																		26
28	0.00029586	3.96332e-05	0.000122092	4.05162e-05	4.64511e-05	0.000737825			28		0.00011504	0.00026934			0.00099947						27									1.05			4.54						27									12.71
29									29							0.00166101					28	0.83	0	1.23	0.58	6.67	1.87				0.97	3.79			2.69				28	22.31	7.14	28.39	34.71	26.7	6.9				20.67
30									30												29															1.76			29
31									31												30																		30
32									32												31																		31
33									33												32																		32
34									34												33																		33
35									35												34																		34
36									36								0.000253				35																		35
37									37												36																0.65		36
38									38												37																		37
39									39												38																		38
40									40												39																		39
41									41												40																		40
42									42												41																		41
43									43												42																		42
44									44												43																		43
45									45												44																		44
46									46												45																		45
47									47												46																		46
48									48												47																		47
49									49												48																		48
50									50												49																		49
51									51												50																		50
52									52												51																		51
53									53												52																		52
54									54												53																		53
55									55												54																		54
56	5.74924e-05	9.61058e-06		2.39681e-05					56		0.0001412		0.00017421			0.00137116					55																		55
57									57												56	0	0		0						0		3.02			2.24			56	14.7	0		10.2						8.81
58									58												57																		57
59									59												58																		58
60									60												59																		59
61									61												60																		60
62									62												61																		61
63									63												62																		62
64									64												63																		63
65									65												64																		64
66									66												65																		65
67									67												66																		66
68									68												67																		67
69									69												68																		68
70									70												69																		69
71									71												70																		70
72									72												71																		71
73									73												72																		72
74									74												73																		73
75									75												74																		74
76									76												75																		75
77									77												76																		76
78									78												77																		77
79									79												78																		78
80									80												79																		79
81									81												80																		80
82									82												81																		81
83									83				0.00066251								82																		82
84	2.7631e-05	8.16723e-06		1.11709e-05					84		4.7819e-05					0.00036552					83												1.37						83
85									85												84	0	0		2.63						0.77					1.9			84	19.1	0		10.5						14.57
86									86												85																		85
87									87												86																		86
88									88												87																		87
89									89												88																		88
90									90												89																		89
91									91												90																		90
92									92												91																		91
93									93												92																		92
94									94												93																		93
95									95												94																		94
96									96												95																		95
97									97												96																		96
98									98												97																		97
99									99												98																		98
100									100												99																		99
101									101												100																		100
102									102												101																		101
103									103												102																		102
104									104												103																		103
105									105												104																		104
106									106												105																		105
107									107												106																		106
108									108												107																		107
109									109					6.6181e-05							108																		108
110									110												109													0					109
111									111												110																		110
112									112												111																		111
113									113												112																		112
114									114												113																		113
115									115												114																		114
116									116												115																		115
117									117												116																		116
118									118												117																		117
119									119												118																		118
120									120												119																		119
121									121												120																		120
122									122												121																		121
123									123												122																		122
124									124												123																		123
125									125												124																		124
126									126												125																		125
127									127												126																		126
128									128												127																		127
129									129												128																		128
130									130												129																		129
131									131								0.000216				130																		130
132									132												131																1.41		131
133									133												132																		132
134									134												133																		133
135									135												134																		134
136									136												135																		135
137									137												136																		136
138									138												137																		137
139									139												138																		138
140									140												139																		139
141									141												140																		140
142									142												141																		141
143									143												142																		142
144									144												143																		143
145									145												144																		144
146									146												145																		145
147									147												146																		146
148									148												147																		147
149									149												148																		148
150									150												149																		149
151									151												150																		150
152									152												151																		151
153									153												152																		152
154									154												153																		153
155									155												154																		154
156									156												155																		155
157									157												156																		156
158									158												157																		157
159									159												158																		158
160									160												159																		159
161									161												160																		160
162									162												161																		161
163									163												162																		162
164									164												163																		163
165									165												164																		164
166									166												165																		165
167									167												166																		166
168									168												167																		167
169									169												168																		168
170									170												169																		169
171									171												170																		170
172									172												171																		171
173									173												172																		172
174									174												173																		173
175									175												174																		174
176									176												175																		175
177									177												176																		176
178									178												177																		177
179									179												178																		178
180									180												179																		179
181									181												180																		180
182									182												181																		181
183									183												182																		182
184									184												183																		183
185									185												184																		184
186									186												185																		185
187									187												186																		186
188									188												187																		187
189									189												188																		188
190									190												189																		189
191									191												190																		190
192									192												191																		191
193									193												192																		192
194									194												193																		193
195									195												194																		194
196									196												195																		195
197									197												196																		196
198									198												197																		197
199									199												198																		198
200									200												199																		199
201									201												200																		200
202									202												201																		201
203									203												202																		202
204									204												203																		203
205									205												204																		204
206									206												205																		205
207									207												206																		206
208									208												207																		207
209									209												208																		208
210									210												209																		209
211									211												210																		210
212									212												211																		211
213			1.61999e-05						213												212																		212
214									214												213			4.76															213			2.38
215									215												214																		214
216									216												215																		215
217									217												216																		216
218									218												217																		217
219									219												218																		218
220									220												219																		219
221									221												220																		220
222									222												221																		221
223									223												222																		222
224									224												223																		223
225									225												224																		224
226									226												225																		225
227									227												226																		226
228									228												227																		227
229									229												228																		228
230									230												229																		229
231									231												230																		230
232									232												231																		231
233					3.706e-06				233			0.00020024									232																		232
234									234												233					0						6.67							233					0
235									235												234																		234
236									236												235																		235
237	4.11616e-05								237												236																		236
238									238	0.0010061											237	0																	237	2.38
239									239												238									1.1									238									3.124
240							7.02689e-06		240												239																		239
241									241												240							0											240							0
242									242												241																		241
243									243												242																		242
244									244												243																		243
245		9.66399e-06							245												244																		244
246									246												245		0																245		0
247									247												246																		246
248									248												247																		247
249									249												248																		248
250									250												249																		249
251									251												250																		250
252									252												251																		251
253									253												252																		252
254									254												253																		253
255									255						0.00047115						254																		254
256									256												255														0				255
257									257												256																		256
258									258												257																		257
259									259												258																		258
260									260												259																		259
261									261												260																		260
262									262												261																		261
263									263												262																		262
264									264												263																		263
265									265												264																		264
266				9.88966e-06					266		3.8883e-05										265																		265
267									267												266				0						5.21								266				0						0
268									268												267																		267
269									269												268																		268
270									270				0.00017433								269																		269
271									271												270												2.78						270
272									272												271																		271
273									273												272																		272
274									274												273																		273
275									275												274																		274
276									276												275																		275
277									277												276																		276
278									278												277																		277
279									279												278																		278
280									280												279																		279
281									281												280																		280
282									282												281																		281
283									283												282																		282
284									284												283																		283
285									285												284																		284
286									286												285																		285
287									287												286																		286
288									288												287																		287
289									289												288																		288
290									290												289																		289
291									291												290																		290
292									292												291																		291
293									293												292																		292
294									294												293																		293
295									295												294																		294
296									296												295																		295
297									297												296																		296
298									298												297																		297
299									299												298																		298
300									300												299																		299
301									301												300																		300
302									302												301																		301
303									303												302																		302
304									304												303																		303
305									305												304																		304
306	4.11616e-05	9.66399e-06	1.61999e-05	9.88966e-06	3.706e-06	0.000159893	7.02689e-06		306	0.0010061	3.8883e-05	0.00020024	0.00017433	6.6181e-05	0.00047115		0.000216				305																		305
																					306	0	0	4.76	0	0	0	0		1.1	5.21	6.67	2.78	0	0		1.41		306	2.38	0	2.38	0	0	4.61	0		3.124	0
3rd									3rd
1									1												3rd																		3rd
2									2												1																		1
3	5.82122e-05								3												2																		2
4			5.75944e-05	0.00018936			4.29155e-05		4		0.00080404										3	74.5																	3	84
5									5	0.00550523											4			68.2	94.2			92.9			96.2								4			68.22	95.87			92.9			96.66
6									6												5									92.6									5									96.58
7						0.00303299			7						0.00744709						6																		6
8	0.000456174								8				0.00124557								7						89.1								92.8				7						98.88
9									9	0.00514594											8	88											83.9						8	92.2
10									10												9									60.8									9									92.2
11					2.81235e-05		4.48843e-05		11			0.00034522									10																		10
12		4.50608e-05							12												11					65.1		51.4				39.4							11					88.4		87.8
13			0.000140105						13					0.00029578							12		25.4																12		72.9
14									14						0.00609077						13			26.4										10.8					13			74.3
15						0.00132476			15				0.00047125								14														33.3				14
16									16												15						4.59						9.36						15						78
17							1.90163e-05		17												16																		16
18									18												17							18.4											17							65.8
19		3.6971e-05			2.743e-05				19			0.00030934									18																		18
20				0.000156041					20		0.0005979		0.00039265								19		12.5			3.57						4.72							19		50			71.5
21	0.000233853								21					0.00014521	0.00331492						20				3.14						3.5		4.04						20				31.74						19.16
22									22	0.00034876											21	2.42												1.14	5.25				21	27.83
23									23												22									2.33									22									35.09
24			0.000275346						24												23																		23
25									25												24			0															24			27.9
26									26												25																		25
27		3.90083e-05							27												26																		26
28			7.40928e-05	0.000207234			1.90385e-05		28		0.00046536			0.00010135	0.00339573						27		8.47																27		10.17
29					1.28041e-05				29			0.00021133	0.00040753								28			0	0			3.85			1.3			0	1.24				28			20.97	15.64			26.95			4.02
30									30												29					0						1.92	1.21						29					37.1
31									31												30																		30
32									32												31																		31
33									33												32																		32
34									34												33																		33
35		2.9513e-05			2.44441e-05				35			0.00021111									34																		34
36	8.4389e-05					0.000802718			36												35		0			6.25						2.89							35		8.33			31.25
37									37	0.00061533											36	3.01					1.35												36	11.27					14.15
38			0.000108282						38					0.00014875							37									3.13									37									13.06
39									39												38			1.61										1.15					38			10.5
40									40												39																		39
41									41												40																		40
42							2.02923e-05		42												41																		41
43									43												42							0											42							13.6
44									44								0.000445				43																		43
45									45												44																0.94		44
46				0.000163378					46		0.00045643										45																		45
47									47												46				0.62						0.41								46				7.5						2.32
48		3.09047e-05							48												47																		47
49									49												48		0																48		4.17
50									50												49																		49
51									51												50																		50
52			5.79873e-05						52												51																		51
53	7.06105e-05								53												52			0															52			9.43
54									54	0.00147006											53	0																	53	6.17
55									55												54									1.48									54									11.28
56									56					8.5774e-05							55																		55
57									57												56													0					56
58									58												57																		57
59									59												58																		58
60									60												59																		59
61									61												60																		60
62									62												61																		61
63									63												62																		62
64									64				0.00026804								63																		63
65									65												64												1.53						64
66									66												65																		65
67									67												66																		66
68									68												67																		67
69	7.63253e-05								69												68																		68
70									70												69	1.52																	69	6.06
71									71												70																		70
72		2.37899e-05							72	0.002673											71																		71
73									73						0.00102152						72		0							3.28									72		7.14							15.7
74									74												73														0.99				73
75									75												74																		74
76									76												75																		75
77									77												76																		76
78									78												77																		77
79									79												78																		78
80									80												79																		79
81									81												80																		80
82				0.000153053					82		0.00023449										81																		81
83									83												82				1.2						2.24								82				18.1
84									84												83																		83										9.29
85									85												84																		84
86									86												85																		85
87									87						0.00147897						86																		86
88									88												87														2.4				87
89									89												88																		88
90									90				0.00040575								89																		89
91			4.1245e-05				1.90331e-05		91					0.00098986							90												0.91						90
92									92												91			1.96				0						3.77					91			5.88				9.09
93									93												92																		92
94									94												93																		93
95									95												94																		94
96									96												95																		95
97									97												96																		96
98									98												97																		97
99	6.57436e-05								99												98																		98
100									100												99	1.18																	99	11.8
101									101												100																		100
102									102												101																		101
103									103	0.00157545											102																		102
104		1.79549e-05							104												103									1.26									103									9.343
105				2.3912e-05					105		0.00012556						0.000482				104		16.7																104		8.33
106									106												105				0						1.37						1.46		105				8.33						3.42
107									107												106																		106
108									108												107																		107
109									109												108																		108
110									110												109																		109
111									111												110																		110
112									112												111																		111
113									113												112																		112
114									114												113																		113
115									115												114																		114
116									116												115																		115
117									117												116																		116
118									118												117																		117
119									119												118																		118
120	6.34394e-05								120												119																		119
																					120	1.12																	120	12.4
[truncated: 6 more columns]

## Sheet: Figure 2
Figure 2a
Neutralization against VOCs
	B1																														B1.617
	V3	V8	V9	V10	V29	V11	V30	V7	V8	V12	V27	V31	V13	V2	V6	V14	V15	V5	V16	V17	V26	V18	V19	V20	V21	V22	V23	V24	V3	V8	V9	V10	V29	V11	V30	V7	V28	V12	V27	V31	V13	V2	V6	V14	V15	V5	V16	V17	V26
BL	6.43917		6.70935	8.55856	6.87146	4		6.35047	4	4	6.14119	5.26767	4	5.95557	7.6968	6.69041	7.26345	4	5.99426	6.60528	4	4	4		4	6.65572	5.60567	6.63702	6.04236		6.95667	7.38597	6.20523	5.82728		7.0047	5.92949	5	4	4	5.68986	6.95312	8.45839	7.8175	7.69332	7.14156	8.22936	7.6178	4
1-5	6.01794			8.22583	7.23372	4		7.8307	3.92398	8.60337				6.6495							4					6.36072		8.63345	6.4781			7.25742	6.06078	5.98993		8.47702	5.81941	8.29782				5.97007							4
6-10	12							9.719					9.72215		11.0407		11.2933	10.7491	12		10.2203	8.7089	10.7729	10.878	10.3445		10.5775		12							9.51958					8.61228		11.1217		11.9518	11.4853	9.12885		9.57338
11-15				12	10.8312	7.67066	12		7.86668	10.4063	10.9654	9.62051			12	11.6687		11.6482		12	9.75553	9.02334	10.9201	10.459	9.13571	10.3573						12	9.18401	6.50887	12		8.3054	9.06461	9.9157	9.08578			12	11.2472		10.9256		11.4454	9.37584
16-20									9.3241		11.104		12	12	12											9.19567	9.68381	10.5944				11.6088					9.09794		10.0432		12	12	12
21-25	12			12	9.75431	8.791	10.301	9.48953		8.75128							12	11.9691		12					10.0997		9.50021	10.3058	10.6627			12	8.50797	6.56793	11.2949	10.2395		9.37549							11.2096	10.0889		12
26-30			11.438	12	9.67546	8.3948	10.2629		9.57905	8.36524	10.5842		12	12	10.1137			10.189		12		8.42928	10.8176			10.9144	10.2748				10.2743		8.58215	6.76249	11.3827		9.18547	9.37338	9.7066		11.1904	12	10.3722			9.1516		11.435
31-40	12			12	9.78102		11.6048	7.86078	9.53607		10.0796		8.73746						9.30761		8.75691	8.67638		10.6835	10.2087	10.4699		10.6723	10.8162			11.2776	8.67003		11.4416	7.78339	9.27361		9.88221		9.73212						8.9056		9.13453
41-45		10.5535	10.9982			8.16041						9.5793				10.9264														9.73306	9.84059			6.69438						9.19584
51-60	11.0236		10.8957	12	9.30666	7.37376	10.8232										11.4086					8.6522			10.5153				9.99216		10.0218	12	8.85903	6.91935	10.1211	9.7774									12
61-70	8.71967	10.5524	10.7537							8.09796					10.5956														9.71897	9.5183	9.53777							9.00453					10.7312
71-80								8.26478			7.66323							8.27456	9.00946																		9.03159		8.58101							7.46244	9.75954
81-90			10.454											10.2291	12			8.21505													9.59642											10.4146	12			8.99912
91-100	8.79184			8.38866	6.06469	5.20821	9.86425									9.48451													8.16421			9.30495	7.18367	6.8239	10.604									9.99664
101-110		9.81912						8.59381			9.47508			10.5263																9.00952						9.53365			8.12433			12
111-120	7.68045		7.99237																										9.3216		8.11486
131-140				9.11633		5.77624																												6.05337
161-170			7.23742																												8.20532
[truncated: 69 more columns]

## Sheet: Figure 3
	Figure 3a															Figure 3b																Figure 3c
	3M post boost																ID	CD45RA	BCL-2	CCR7	EOMES	T-BET	TCF1	Ki-67	CD38	TOX	PD-1						A*01/S865-873								A*02/S269-277
	V27	V2	V3	V2-A2	V30	V6	V1									A1	V27	0.0461914	0.475799	0.0257059	1.33333	8.47368	0.780762	0.757092	0.0376975	1.46522	9.0101						V3	V27	V29	V2	V28	V26	V4		V7	V2	V28	V6	V30	V5	V1	V8
TSCM	11.1	21.1	2.63	7.21	9.38	5.27	0.87										V2	0.0895441	0.359023	0.275918	4.55674	5.33333	0.931818	1.12386	0.300987	2.18453	8.76119					BL						4.59285e-06
TCM	33.3	5.26	0	13.5	3.12	5.27	1.74										V3	0.214066	0.415952	0.212931	2.37318	6.06704	0.897878	0.934087	0.696822	1.8752	5					1
TTM	22.2	52.6	52.6	21.6	50	31.7	45.8									A2	V2	0.107885	0.317119	0.301454	3.52516	5.71354	1.01942	0.959158	0.21	2.26459	7.83453					2
EM1	33.3	31.6	34.2	47.7	34.4	51.3	44.6										V6	0.147108	0.601449	0.0946698	1.16915	9.29252	0.77192	0.875	0.273381	2.46276	8.95495					3
																	V30	0.327569	0.645181	0.11889	2.41395	2.59408	0.711319	0.671785	0.797056	2.09184	1.79915					4
																	V8	0.194747	0.450692	0.163011	1.47432	8.94465	0.607393	0.554913	0.0586481	2.43137	1.63665					5
	9M post boost																	0.00579435	0.53011	0.149015	1.48696	12.6322	0.662554	0.989028	0.301695	2.25915	7.9375					6	0
	V27	V2	V3	V29	V4	V26	V5	V2-A2	V28	V7	V6							0.14	0.47	0.17	2.29	7.38	0.8	0.86	0.33	2.13	6.37	3 Months post 2nd				7			0	0		7.31614e-06						1.19894e-06
TSCM	0	25	11.3	6.67	0	1.37	13.1	8.75	1	6	1.47																					8
TCM	0	0	3.77	0	0	1.37	8.52	11.2	5	9.05	5.15																					9
TTM	41.7	31.2	56.6	43.3	50	34.2	48.3	28.7	25	34.8	52.9					A1	V27	0.103132	0.60267	0.207779	1.21408	3.56129	1.04727	-0.0636364	0.18838	1.95176	2.39695					10	0				3.22923e-06						0
EM1	41.7	37.5	22.6	36.7	25	55.5	25	32.5	62	41.8	33.8						V2	0.153456	0.448689	0.201149	1.42979	1.95226	0.954835	1.01715	0.282565	1.65004	1.84236					11
																	V3	0.265259	0.697138	0.341733	1.2215	5.38608	0.84058	-0.189286	1.23796	1.7954	1.87738					12												2.98968e-06
																	V28	0.575328	0.530249	0.0121159	1.78146	9.167	0.563874	0.909686	0.532	2.56377	3.77519					13															9.22154e-07
	3M post 2nd boost																V29	0.196254	0.448885	0.142757	3.93548	9.20366	0.590731	0.525606	2.43729	2.8495	2.54255					14		0		0
	V27	V2	V3	V29	V4	V5	V2-A2	V28	V30	V6	V8						V4	0.264336	0.677608	0.340846	1.59815	1.94253	1.06751	1.12739	0.097027	2.39369	1.25676					15					0						0
TSCM	0	3.57	3.37	0	20.7	3.02	2.82	0.66	1.69	4.36	0.26						V26	0.00522446	0.697143	0.171486	0.880292	6.70423	0.867493	0.464758	-0.222667	2.19076	1.9476					16
TCM	12.5	3.57	1.12	0	3.45	1.72	7.98	4.21	1.69	4.82	2.65					A2	V5	0.234794	0.782095	0.236353	3.95	2.89041	0.988614	0.480072	0.214884	2.40411	3.86408					17	2.00564e-06		8.77858e-07
TTM	37.5	19	47.2	40	31	49.1	26.3	28.3	68.6	25.7	42.9						V2	0.225416	0.683955	0.305573	1.7704	2.33721	1.04275	0.819033	0.189938	2.01155	2.0804					18
EM1	50	60.7	43.8	34.3	27.6	31	55.4	60.7	17.8	61	48.1						V6	0.239511	1.10714	0.229334	1.46954	6.81928	0.791912	0.664875	-0.00776435	2.18261	1.48338					19									2.75032e-06			2.19765e-06	0
																	V28	0.0809459	0.387234	0.132341	2.46305	4.65734	0.818737	1	1.15265	2.33603	2.80519					20															0
																	V7	0.164338	0.699377	0.240467	5.93269	2.97544	1.01707	0.784119	0.333721	2.01617	2.15942					21		2.22468e-06
																		0.21	0.65	0.21	2.3	4.8	0.88	0.63	0.54	2.2	2.34	9 Months post 2nd				22
																																23
																A1	V27	0.374679	0.580929	0.0969682	1.31056	2.12664	0.830664	0.878995	0.0291457	3.30156	1.12687					24
																	V2	0.111423	0.518758	0.0865718	1.89033	7.36885	0.942922	0.554649	0.146778	2.05521	1.7619					25
																	V3	0.15997	0.426869	0.136489	1.50296	10.9213	0.680051	0.633694	0.426667	2.48833	1.99728					26
																	V29	0.246452	0.393398	0.124434	2.33816	14.9941	0.574543	0.649186	0.607407	3.05642	1.75134					27
																	V4	0.336318	0.630225	0.273784	1.76337	2.39024	0.892801	0.670433	0.0307692	2.8928	1.51032					28
																A2	V5	0.188945	0.629379	0.0861495	2.53005	6.15488	0.752628	0.597353	0.878601	2.82426	1.54545					29
																	V2	0.0737036	0.477495	0.21528	1.64762	3.11958	0.895551	0.477891	0.25	2.37765	1.85515					2nd
																	V6	0.126397	0.800508	0.0995763	1.48542	8.47984	0.737923	0.915919	0.221583	2.36278	2.58974					1
																	V7	0.133404	0.575707	0.164195	1.66473	3.53552	0.812616	0.67423	0.279514	2.23932	1.73487					2
																	V30	0.315882	0.643564	0.136122	1.55732	4.67121	0.623272	0.789011	0.26	2.09072	1.56695					3	0			0						3.52471e-07					0
																	V8	0.193632	0.551471	0.149571	1.74496	11.6091	0.583766	0.591413	0.0178529	2.42701	1.74359					4									0				0
																		0.21	0.57	0.14	1.77	6.85	0.76	0.68	0.29	2.56	1.74	3 Months post 3rd				5		9.42029e-07
																																6			2.37489e-06		8.8066e-07	6.40117e-06					4.89832e-06	3.47514e-05		0
																																7
																																8
																																9
																																10
																																11
																																12
																																13					8.52133e-07						8.26113e-06	2.04008e-05
																																14	2.17829e-06	0				4.99157e-06							2.43706e-06		2.2798e-05
																																15				3.14456e-07						1.31116e-06						4.85e-06
																																16
																																17
																																18
																																19
																																20
																																21
																																22
																																23
																																24
																																25
																																26
																																27									2.05038e-05			7.10456e-05
																																28	2.44554e-06	1.41491e-06	1.49252e-06	2.32308e-07		2.20916e-05				7.40556e-07	4.09402e-06			8.86806e-06
																																29															2.98387e-05
																																30
																																31
																																32
																																33
																																34
																																35
																																36
																																37
																																38
																																39
																																40
																																41
																																42
																																43
																																44
																																45
																																46
																																47
																																48
																																49
																																50
																																51
																																52
																																53
																																54
																																55
																																56	7.3524e-07	0		0								1.3936e-05			3.68307e-05
																																57
																																58										9.41032e-07
																																59
																																60
																																61
																																62
																																63
																																64
																																65
																																66
																																67
																																68
																																69
																																70
																																71
																																72
																																73
																																74
																																75
																																76
																																77
																																78
																																79
																																80
																																81
																																82
																																83												0.000113541
																																84	5.88541e-07	2.71969e-06		0						2.51464e-06					2.79687e-05
																																85
																																86
																																87
																																88
																																89
																																90
																																91
																																92
																																93
																																94
																																95
																																96
																																97
																																98
																																99
																																100
																																101
																																102
																																103
																																104
																																105
																																106
																																107
																																108
																																109													1.36334e-05
																																110
																																111
																																112
																																113
																																114
																																115
																																116
																																117
																																118
																																119
																																120
																																121
																																122
																																123
																																124
																																125
																																126
																																127
																																128
																																129
																																130
																																131																1.5e-05
																																132
																																133
																																134
																																135
																																136
																																137
																																138
																																139
																																140
																																141
																																142
																																143
																																144
																																145
																																146
																																147
																																148
																																149
																																150
																																151
																																152
																																153
																																154
																																155
																																156
																																157
																																158
																																159
																																160
																																161
																																162
																																163
																																164
																																165
																																166
																																167
																																168
																																169
																																170
																																171
																																172
																																173
																																174
																																175
																																176
																																177
																																178
																																179
																																180
																																181
																																182
																																183
																																184
																																185
																																186
																																187
																																188
																																189
																																190
																																191
																																192
																																193
																																194
																																195
																																196
																																197
																																198
																																199
																																200
																																201
																																202
																																203
																																204
																																205
																																206
																																207
																																208
																																209
																																210
																																211
																																212
																																213			1.92778e-06
																																214
																																215
																																216
																																217
																																218
																																219
																																220
																																221
																																222
																																223
																																224
																																225
																																226
																																227
																																228
																																229
																																230
																																231
																																232
																																233											1.3878e-05
																																234
																																235
																																236
																																237	8.22134e-06
																																238									0.000180035
																																239
																																240							2.16428e-06
																																241
																																242
																																243
																																244
																																245		1.38333e-06
																																246
																																247
																																248
																																249
																																250
																																251
																																252
																																253
																																254
																																255														0.000111094
																																256
																																257
																																258
																																259
																																260
																																261
																																262
																																263
																																264
																																265
																																266				7.06122e-07						9.42629e-06
																																267
																																268
																																269
																																270												8.61178e-05
																																271
																																272
																																273
																																274
																																275
																																276
																																277
																																278
																																279
																																280
																																281
																																282
																																283
																																284
																																285
																																286
																																287
																																288
																																289
																																290
																																291
																																292
																																293
																																294
																																295
																																296
																																297
																																298
																																299
																																300
																																301
																																302
																																303
																																304
																																305
																																306	8.22134e-06	1.38333e-06	1.92778e-06	7.06122e-07	8.52133e-07	3.38973e-05	2.16428e-06		0.000180035	9.42629e-06	1.3878e-05	8.61178e-05	1.36334e-05	0.000111094		1.5e-05
																																3rd
																																1
																																2
																																3	1.22687e-06
																																4			1.74511e-06	1.56517e-06			2.25992e-06			8.24758e-06
																																5									4.78726e-05
																																6
																																7						1.97069e-05								5.9505e-05
																																8	1.07657e-05											6.00187e-05
																																9									7.97196e-05
																																10
																																11					1.87578e-06		3.45344e-06				1.37093e-05
																																12		7.3656e-07
																																13			2.91417e-06										1.7387e-05
																																14														8.73467e-05
																																15						3.22345e-05						7.19948e-05
																																16
																																17							5.0013e-07
																																18
																																19		3.46788e-06			1.92415e-06						9.52769e-06
																																20				5.40494e-07						1.12646e-05		7.6014e-05
																																21	1.83166e-05												1.97488e-05	8.28262e-05
																																22									1.12388e-05
																																23
																																24			1.48962e-05
																																25
																																26
																																27		6.37626e-07
																																28			6.87984e-06	2.21419e-06			1.26885e-06			1.5462e-05			8.44218e-06	8.79579e-05
																																29					1.038e-06						8.06316e-06	7.96086e-05
																																30
																																31
																																32
																																33
																																34
																																35		3.54156e-06			1.81068e-06						1.08511e-05
																																36	5.58711e-06					1.82451e-05
																																37									3.74738e-05
																																38			6.92831e-06										3.04421e-05
																																39
																																40
																																41
																																42							3.02053e-06
																																43
																																44																2.78e-05
																																45
																																46				5.00358e-06						2.9292e-05
																																47
																																48		2.47139e-06
																																49
																																50
																																51
																																52			3.28208e-06
																																53	4.30354e-06
																																54									0.000176083
																																55
																																56													7.79688e-06
																																57
																																58
																																59
																																60
																																61
																																62
																																63												7.44469e-05
																																64
																																65
																																66
																																67
																																68
																																69	6.83442e-06
																																70
																																71
																																72		5.09104e-06							0.000402422
																																73														9.01255e-05
																																74
																																75
																																76
																																77
																																78
																																79
																																80
																																81
																																82				3.5599e-06						1.7227e-05
																																83
																																84
																																85
																																86
																																87														0.000235156
																																88
																																89
																																90												0.000126322
																																91			4.04201e-06				3.69876e-06						0.000233823
																																92
																																93
																																94
																																95
																																96
																																97
																																98
																																99	3.06052e-06
																																100
																																101
																																102
																																103									0.000193536
																																104		1.49564e-06
																																105				3.49115e-06						1.3534e-05						4.8e-05
																																106
																																107
																																108
																																109
																																110
																																111
																																112
																																113
																																114
																																115
																																116
																																117
																																118
																																119
																																120	6.33619e-06

## Sheet: Figure 4
Figure 4a																				Figure 4b																				Figure 4c
	A*01/S865-873								A*02/S269-277												A*01/S865-873								A*02/S269-277												3 month post 2nd vaccination
	V3	V27	V29	V2	V28	V26	V4		V7	V2	V28	V6	V30	V5	V1	V8					V3	V27	V29	V2	V28	V26	V4		V7	V2	V28	V6	V30	V5	V1	V8					V27	V3	V2-A1	V2-A2	V29	V28-A2	V30	V6	V1
BL																				BL						2.76595														IFNy- TNF+	0.0334448	0	0	0.0424242	0	0.140437	0.0209895	0.0865096	0.0550255
1																				1																				IFNy+ TNF-	0	0.811321	0.2	0.188636	0.343612	0.0814208	0.00989505	0.20985	0.134583
2																				2																				IFNy+ TNF+	0.981605	0.571028	0.213103	0.562955	0.328194	0.306284	0.00412294	0.470493	0.709983
3																				3
4																				4
5																				5																					9 month post 2nd vaccination
6	4.57586e-05																			6	2.08374																				V27	V3	V2-A1	V2-A2	V29	8158	V28-A1	V28-A2	V26-A1
7				1.20695e-05		8.7829e-06				2.15e-05		6.59e-06								7				2.53323		2.60596				2.70331		3.2068								IFNy- TNF+	0.0434174	0.0123734	0	0.111248	0.0393375	0.00505051	0.310811	0	0.00467128
8																				8																				IFNy+ TNF-	0.190056	0.425197	0.827586	0.065513	0.34472	0.308081	0.237838	0.243902	0.370761
9																				9																				IFNy+ TNF+	0.0490196	0.209111	0.362069	0.0667491	0.116977	0.0151515	0.520696	0.233814	0.580052
10	0.000227959				5.38997e-06						1.78e-05									10					1.66345						2.52038
11																				11
12												0.000444				60.3				12												3.17362				2.34506					3 month post 3rd vaccination
13															0.000109634					13															2.67227						V27	V3	V2-A1	V2-A2	V29	V4	V5	V7	V30
14		1.89739e-05		2.22022e-05						0.000125										14		1.84725		2.25634						2.14648										IFNy- TNF+	0.0190476	0.00636364	0.00391645	0	0.0104439	0.122271	0.062442	0.053069	0.043739
15					1.4205e-05						0.000122									15					2.71253						2.95276									IFNy+ TNF-	0.124762	0.340909	0.154047	0.354286	0.313316	0.401747	0.110046	0.232737	0.147266
16																				16																				IFNy+ TNF+	0.0591429	0.408364	0.516971	0.369143	0.125326	0.104803	0.726631	0.225665	0.105115
17	7.38616e-05		8.3645e-05																	17	1.77289		2.8929
18																				18
19									0.000175			8.09e-05	3.36e-05			65.5				19									2.76324			3.57039	3.23254			3.31148
20															4.49248e-05					20		1.92982													2.17753
21		9.4432e-06																		21
22																				22
23																				23
24																				24
25																				25
26																				26
27																				27
28																				28
29																				29
2nd																				2nd
1																				1
2																				2
3	5.55899e-05			5.79705e-06						1.73e-05					3.68555e-05					3	1.75816			2.22268						2.99081					1.47131
4									6.06e-05				2.02e-05			64.3				4									4.42232				4.59998			2.49341
5		5.38043e-05																		5		1.83668
6			0.000147974		0.000113131	0.000604555					0.000359	0.00266		1.28e-05						6			1.55481		2.35341	1.99981					2.60681	2.60582		3.91443
7																				7
8																				8
9																				9
10																				10
11																				11
12																				12
13					3.66939e-05						0.000471	0.000961								13					2.99585						2.77634	3.10021
14	0.000218892	4.51945e-05				0.000331258							0.000351		0.00137273					14	1.67795	2.46543				2.37447							3.66084		1.52563
15				3.04526e-05						0.000113						21.3				15				2.6371						3.10981						3.33747
16																				16
17																				17
18																				18
19																				19
20																				20
21																				21
22																				22
23																				23
24																				24
25																				25
26																				26
27									0.00119			0.000591								27									2.42947			2.90857
28	9.87054e-05	1.70027e-05	3.3976e-05	1.22563e-05	1.08231e-05	0.000316012				4.5e-05	0.000108			0.000675						28	2.17661	1.73656	3.1582	2.92764	2.46947	2.4246				3.32832	0.061395			2.66023
29															0.000348118					29															2.47456
30																				30
31																				31
32																				32
33																				33
34																				34
35																				35
36																13.7				36																3.6887
37																				37
38																				38
39																				39
40																				40
41																				41
42																				42
43																				43
44																				44
45																				45
46																				46
47																				47
48																				48
49																				49
50																				50
51																				51
52																				52
53																				53
54																				54
55																				55	3.102														3.10123
56	3.09575e-05	6.86195e-06		1.68998e-05						0.000104		0.000127			0.000343753					56		2.83878										3.80131
57																				57
58																				58				3.04868						2.78975
59																				59
60																				60
61																				61
62																				62
63																				63
64																				64
65																				65
66																				66
67																				67
68																				68
69																				69
70																				70
71																				71
72																				72
73																				73
74																				74
75																				75
76																				76
77																				77
78																				78
79																				79
80																				80
81																				81
82																				82
83												0.000413								83												3.27319
84	1.9397e-05			9.40589e-06						3.95e-05					0.000165121					84	2.62707	3.35971		3.097						3.53175					3.46641
85																				85
86																				86
87																				87
88																				88
89																				89
90																				90
91																				91
92																				92
93																				93
94																				94
95																				95
96																				96
97																				97
98																				98
99																				99
100																				100
101																				101
102																				102
103																				103
104																				104
105																				105
106																				106
107																				107
108																				108
109													3.89e-05							109													4.67141
110																				110
111																				111
112																				112
113																				113
114																				114
115																				115
116																				116
117																				117
118																				118
119																				119
120																				120
121																				121
122																				122
123																				123
124																				124
125																				125
126																				126
127																				127
128																				128
129																				129
130																				130
131																41.5				131																3.70216
132																				132
133																				133
134																				134
135																				135
136																				136
137																				137
138																				138
139																				139
140																				140
141																				141
142																				142
143																				143
144																				144
145																				145
146																				146
147																				147
148																				148
149																				149
150																				150
151																				151
152																				152
153																				153
154																				154
155																				155
156																				156
157																				157
158																				158
159																				159
160																				160
161																				161
162																				162
163																				163
164																				164
165																				165
166																				166
167																				167
168																				168
169																				169
170																				170
171																				171
172																				172
173																				173
174																				174
175																				175
176																				176
177																				177
178																				178
179																				179
180																				180
181																				181
182																				182
183																				183
184																				184
185																				185
186																				186
187																				187
188																				188
189																				189
190																				190
191																				191
192																				192
193																				193
194																				194
195																				195
196																				196
197																				197
198																				198
199																				199
200																				200
201																				201
202																				202
203																				203
204																				204
205																				205
206																				206
207																				207
208																				208
209																				209
210																				210
211																				211
212																				212
213			4.24436e-06																	213			3.75286
214																				214
215																				215
216																				216
217																				217
218																				218
219																				219
220																				220
221																				221
222																				222
223																				223
224																				224
225																				225
226																				226
227																				227
228																				228
229																				229
230																				230
231																				231
232																				232
233											0.000124									233					3.62183						3.05795
234																				234
235																				235
236																				236
237	0.00274301																			237	3.28017
238									0.000849											238									2.49759
239																				239
240							5.94475e-06													240							3.56963
241																				241
242																				242
243																				243
244																				244
245		5.52504e-06																		245		3.80004
246																				246
247																				247
248																				248
249																				249
250																				250
251																				251
252																				252
253																				253
254																				254
255														0.00037						255														2.24606
256																				256
257																				257
258																				258
259																				259
260																				260
261																				261
262																				262
263																				263
264																				264
265																				265
266				7.06122e-06						3.54e-05										266				2.70105						3.15684
267																				267
268																				268
269																				269
270												8.72e-05								270												4.13591
271																				271
272																				272
273																				273
274																				274
275																				275
276																				276
277																				277
278																				278
279																				279
280																				280
281																				281
282																				282
283																				283
284																				284
285																				285
286																				286
287																				287
288																				288
289																				289
290																				290
291																				291
292																				292
293																				293
294																				294
295																				295
296																				296
297																				297
298																				298
299																				299
300																				300
301																				301
302																				302
303																				303
304																				304
305																				305
306	0.00274301	5.52504e-06	4.24436e-06	7.06122e-06	1.08231e-05	0.00010393	5.94475e-06		0.000849	3.54e-05	0.000124	8.72e-05	3.89e-05	0.00037	0.000165121	41.5				306	3.28017	3.80004	3.75286	2.70105	3.62183	3.92167	3.56963		2.49759	3.15684	3.05795	4.13591	4.67141	2.24606		3.70216
3rd																				3rd
1																				1
2																				2
3	0.00306429																			3	3.52645
4			3.75515e-05	0.000167454			3.46155e-05			0.000743										4			3.1643	2.14925			3.09413			2.77281
5									0.00352											5									2.36555
6																				6
7						0.00028954								0.0038						7						2.59087								2.15521
8	0.00894101											0.000295								8	2.34156											3.22681
9									0.00253											9									2.09084
10																				10
11					1.06151e-05		2.58902e-05				0.000162									11					2.32186		3.13507				3.23703
12		2.43631e-05																		12		2.59553
13			3.60069e-05										0.000208							13			3.29635										3.7197
14														0.00227						14														2.10305
15						7.45093e-05						0.000147								15						2.80434						3.64253
16																				16
17							1.30072e-05													17							2.5963
18																				18
19		3.00205e-05			8.19244e-06						0.000122									19		2.99296			3.04748						3.28009
20				8.87955e-05						0.000344		0.000107								20				1.8672						2.46947		3.69802
21	0.00534623												0.000101	0.00101						21	2.70125												4.18222	2.40148
22									0.000162											22									3.69486
23																				23
24			1.48962e-05																	24			3.06904
25																				25
26																				26
27		2.68633e-05																		27		2.98834
28			2.06687e-05	8.42621e-05			1.1418e-05			0.000312			5.77e-05	0.00123						28			3.09566	2.42281			2.89045			2.46567			3.40354	2.03382
29					3.11278e-06						8.55e-05	0.000115								29					2.75603						3.27172	3.8295
30																				30
31																				31
32																				32
33																				33
34																				34
35		1.41663e-05									8.42e-05									35		3.49652			2.31678						3.20237
36	0.00217047					5.56957e-05														36	3.26543					3.31817
37									0.000374											37									3.82371
38			3.72733e-05										9.97e-05							38			3.09668										4.30718
39																				39
40																				40
41																				41
42							1.55396e-05													42							3.00165
43																				43
44																27.6				44																3.3843
45																				45
46				8.62796e-05						0.000318										46				2.54317						2.52686
47																				47
48		2.22514e-05																		48		3.51136
49																				49
50																				50
51																				51
52			2.07595e-05																	52
53	0.00301318																			53
54									0.000726											54									3.26351
55																				55	2.98809
56													5.72e-05							56			2.76879										4.23109
57																				57
58																				58
59																				59
60																				60
61																				61
62																				62
63																				63												3.59401
64												0.000111								64
65																				65
66																				66
67																				67
68																				68
69	0.00581189																			69	3.14177
70																				70
71																				71
72		2.0388e-05							0.00114											72									3.02497
73														0.000501						73														3.22892
74																				74
75																				75
76																				76
77																				77
78																				78
79																				79
80																				80
81																				81
82				9.43891e-05																82				2.36595						2.96345
83										0.000156										83
84																				84
85																				85
86																				86
87														0.000527						87														2.98402
88																				88
89																				89
90												0.000188								90												2.29863
91			9.69257e-06				1.37482e-05						0.000345							91			2.73121				3.04864						2.67835
92																				92
93																				93
94																				94
95																				95
96																				96
97																				97
98																				98
99	0.00267714																			99	3.14769
100																				100
101																				101
102																				102
103									0.000958											103									3.29559
104		1.04677e-05																		104		3.91678
105				1.99187e-05						0.000109						27.7				105				3.41303						3.10752						2.59071
106																				106
107																				107
108																				108
109																				109
110																				110
111																				111
112																				112
113																				113
114																				114
115																				115
116																				116
117																				117
118																				118
119																				119
120	0.0043726																			120	2.19224
[truncated: 38 more columns]

## Sheet: Figure 5
Figure 5a																							Figure 5b
	A*01/S865-873					A*02/S269-277							A1 Delta	A2 Delta	A1 4th		A2 4th							delta		omicron											4th
	V27	V29	V26	BTI7	BTI8	V30	BTI9	BTI10	BTI6	BTI11	BTI12	BTI13	V28/BTI3	V28/BTI3	V3	V11	V8	V25	V9					V28/BTI3-A1 A1	V28/BTI3-A1 A2	V26/BTI1-A1	V29/BTI4-A1	BTI7-A1	BTI8-A1	V27/BTI2-A1	BTI9-A2	BTI10-A2	BTI7-A2	BTI11-A2	BTI12-A2	V30/BTI5-A2	V3-A1	V8-A2	V11-A1	V9-A2
-50																							CD38 (%)	92.7	91.1	34.85	78.8	69.6	76.3	96.5	83.6	62.9	70.31	58.8	39.8	60.6	96.9	78.3	98.1	79.6
-49																							Ki67 (%)	82.9	64.8	5.73	68.3	52	37.8	83.3	72	43.5	60.7	49.1	12.6	29.1	80.6	42	91.1	43
-48																							T-BEThi (%)	87.8	72.2	76.4	74.7	71.4	21.5	69.4	62.6	73.5	38.6	72.3	41.3	52.5	88.1	82	93.6	83.1
-47
-46						0.00099
-45
-44
-43
-42
-41
-40
-39
-38			0.00303
-37
-36
-35															6.57e-05
-34
-33		4.12e-05															0.000482
-32
-31
-30			0.00132
-29
-28
-27	1.8e-05												2.74e-05	0.000309
-26
-25
-24
-23
-22
-21
-20
-19
-18
-17													1.28e-05	0.000211
-16
-15
-14															6.34e-05
-13
-12
-11													2.44e-05	0.000211
-10
-9			0.000803
-8
-7
-6
-5
-4
-3
-2
-1
BTI	1.44e-05	4.12e-05	0.000802718			0.00099							2.44e-05	0.000211	6.34e-05	1.02e-05	0.000482
1
2												0.000497	2.62e-05	0.000528
3					2.8e-05		0.000338				0.000137
4			0.000812							0.00111
5		0.00024						0.000206
6																3.41e-05
7	0.000865					0.00204									0.000754209
8				0.000661					0.000232
9													0.000151	0.00118			0.0013563
10					7.8e-05
11			0.000713				0.00282	0.0002											0.000685
12		0.000389
13
14															0.000255888
15																4.7e-05
16
17							0.00209				0.000282						0.00095826
18				0.000693					0.000309
19		0.000565	0.00133
20						0.00116
21								0.000357							0.000108381
22
23
24					3.26e-05		0.00342				7.83e-05
25			0.000765
26																		8.76e-05	0.000512
27
28															7.65443e-05
29				0.000319					0.00019
30
31							0.0014
32			0.000638														0.00078981
33		0.000221
34											0.000146
35
36
37
38
39													7.28e-05	0.000614
40
41
42
43
44				0.000209					0.000154
45							0.00104
46																	0.00066237
47
48
49
50
51
52
53
54
55
56
57
58
59
60
61
62
63													7.21e-05	0.000177
64
65																	0.000353
66
67
68
69
70
71
72
73
74
75
76
77
78
79
80
81
82
83
84													4.1e-05	0.000384
85
86
87
88
89
90

## Sheet: Figure 6
Figure 6b										Figure 6c																					Figure 6d
delta expansion											A1 BTI omicron					A2 BTI omicron							A1 BTI delta	A2 BTI delta	A1 4th	A2 4th					B.1.617.2 infection					4th vaccination
V28/BTI3-A1	V28/BTI3-A2										V27/BTI2	V29/BTI4	V26/BTI1	BTI7	BTI8	V30/BTI5	BTI9	BTI10	BTI7	BTI11	BTI12	BTI13	V28/BTI3	V28/BTI3	V3	V8	V9					B.1	B.1.617	B.1.1.529			B1		B.1.617		B.1.1.529
2.97983	3.93359									-50																						V28/BTI3	V28/BTI3	V28/BTI3			V3	V8	V3	V8	V3	V8
										-49																										0
										-48																					BL	9.53607	9.27361	6.84253		1
delta iterferon										-47																					1					2
V28/BTI3-A1	V28/BTI3-A2									-46						0.000233823															2	8.34564	9.28739	6.59815		3
0.562356	0.749172									-45																					3					4
										-44																					4					5
										-43																					5					6
omicron expansion										-42																					6					7	3007.62		1275.38		304.96
V26/BTI1-A1	V29/BTI4-A1	BTI7-A1	8087 A2	BTI9A2	BTI12-A2	BTI13-A2				-41																					7					8
2.69584	2.11846	2.97497	3.12128	3.11704	2.54253	2.58244				-40																					8					9		853.049		439.15		350.988
										-39																					9	9.38798	8.70549	6.97065		10
										-38			1.97069e-05																		10					11
omicron interferon										-37																					11					12
V26/BTI1-A1	V29/BTI4-A1	BTI7-A1	8087 A2	BTI9A2	BTI12-A2	BTI13-A2				-36																					12					13
0.756522	0.547436	0.583505	0.750801	0.666415	0.675978	0.726712				-35															3.06052e-06						13					14	4096		1434.41		308.601
										-34																					14					15
										-33		4.04201e-06														4.8e-05					15	12	12	12		16
4th expansion										-32																					16					17		784.915		707.458		128.423
V3	V8	V9	V25							-31																					17					18
2.28859	3.33149	2.5715	4.01714							-30			3.22345e-05																		18					19
										-29																					19					20
										-28																					20					21	4096		1231.46		220.659
4th interferon										-27	1.49564e-06												1.92415e-06	9.52769e-06							21					22
V3	V8	V9	V25							-26																					22					23
0.655738	0.757319	0.798469	1.04264							-25																					23					24
										-24																					24					25
										-23																					25					26
										-22																					26					27
										-21																					27					28	4096		1578.62		418.768
										-20																					28					29
										-19																					29					30
										-18																					30					31
										-17													1.038e-06	8.06316e-06							31					32		945.935		1081.62		219.735
										-16																					32					33
										-15																					33					34
										-14															6.33619e-06						34					35
										-13																					35					36
										-12																					36					37
										-11													1.81068e-06	1.08511e-05							37	12	12	12		38
										-10																					38					39
										-9			1.82451e-05																		39					40
										-8																					40					41
										-7																					41					42
										-6																					42					43
										-5																					43					44
										-4																					44					45
										-3																					45					46		656.743		1120.43		238.41
										-2																					46					47
										-1																					47					48
										BTI			4.57127e-05																		48					49
										1																					49					50
										2												0.000101376	2.01797e-06	0.000103554							50					51
										3					1.33259e-06		3.90516e-05				1.34477e-05										51					52
										4			4.40511e-05							0.000115758											52					53
										5		6.07715e-06						1.75637e-05													53					54
										6																					54					55
										7	1.49983e-05					0.000211401									2.08916e-05						55					56
										8				2.584e-05					2.8115e-05												56					57
										9													3.69394e-06	4.88027e-05		4.13911e-05					57					58
										10					4.01933e-06																58					59
										11			5.36297e-05				5.5309e-05										1.12e-05				59					60
										12		1.30394e-05						4.14257e-05													60					61
										13																					61					62
										14															1.84722e-05						62					63
										15																					63	12	12	11.1755		64
										16																					64					65		856.205		869.385		57.5089
										17							7.19086e-05				2.18422e-05					3.75553e-05					65					66
										18			5.4338e-05	4.36118e-05					7.75044e-05												66					67
										19		1.83306e-05																			67					68
										20						0.000135594															68					69
										21								4.11189e-05							4.20517e-06						69					70
										22																					70					71
										23																					71					72
										24					1.34328e-05		0.000170747				1.4648e-05										72					73
										25			2.86084e-05																		73					74
										26																	6.4e-06				74					75
										27																					75					76
										28															1.23687e-05						76					77
										29				3.92805e-05					2.16772e-05												77					78
										30																					78					79
										31							0.000120331														79					80
										32			3.11601e-05													4.72987e-05					80					81
										33		2.46987e-05																			81					82
										34											1.07924e-05										82					83
										35																					83					84
										36																					84	12	12	10.6647		85
										37													7.01998e-06	5.95728e-05							85					86
										38																					86					87
										39																					87					88
										40																					88					89
										41																					89					90
										42																					90					91
										43																										92
										44				2.95e-05					2.79196e-05																	93
										45							6.44773e-05																			94
										46																5.32476e-05										95
										47																										96
										48																										97
										49																										98
										50																										99
										51																										100
										52
										53
										54
										55
										56
										57
										58
										59
										60
										61
										62
										63													9.80998e-06	2.3864e-05
										64
										65
										66
										67
										68
										69
										70
										71
										72
										73
										74
										75
										76
										77
										78
										79
										80
										81
										82
										83
										84													5.70039e-06	2.69321e-05
										85
										86
										87
										88
										89
										90

## Sheet: Suppl. Fig. 2
Supplementary Figure 2a
T-BEThi / effector program
	A*01/S865-873								A*02/S269-277
	V3	V27	V29	V2	V28	V26	V4		V7	V2	V28	V6	V30	V5	V1	V8
BL						0				50
1
2
3
4
5
6	85.7
7			100	100		16.7				75.7		78.6
8
9
10	93.4				27.3						56.5
11
12												66.4				86.3
13															83.3
14		64.5		63.8						44.9
15					83.7						43.4
16
17	76.7		65.8
18
19									48.1			18.3	22.2			10.3
20															25
21		28.6
22
23
24
25
26
27
28
29
2nd
1
2
3	93.2			85.7						81.5					61.8
4									91.5				80			91.8
5		88.5
6			92.4		95.9	91.1					87.6	78		63.2
7
8
9
10
11
12
13					80.9						49.7	56.9
14	57.7	59				61.8							69.6		73.7
15				61.3						51.6						80.1
16
17
18
19
20
21
22
23
24
25
26
27									40.6			35.5
28	53.3	28.6	71.2	70.5	73.3	30.5				59.5	34.1			46.6
29															63.4
30
31
32
33
34
35
36																82.4
37
38
39
40
41
42
43
44
45
46
47
48
49
50
51
52
53
54
55
56	36	0		33.9						27.1		32.2			66.5
57
58
59
60
61
62
63
64
65
66
67
68
69
70
71
72
73
74
75
76
77
78
79
80
81
82
83												22.5
84	21.3	33.3		28.9						28.5					57.6
85
86
87
88
89
90
91
92
93
94
95
96
97
98
99
100
101
102
103
104
105
106
107
108
109													26.5
110
111
112
113
114
115
116
117
118
119
120
121
122
123
124
125
126
127
128
129
130
131																68.3
132
133
134
135
136
137
138
139
140
141
142
143
144
145
146
147
148
149
150
151
152
153
154
155
156
157
158
159
160
161
162
163
164
165
166
167
168
169
170
171
172
173
174
175
176
177
178
179
180
181
182
183
184
185
186
187
188
189
190
191
192
193
194
195
196
197
198
199
200
201
202
203
204
205
206
207
208
209
210
211
212
213			59.5
214
215
216
217
218
219
220
221
222
223
224
225
226
227
228
229
230
231
232
233					100						51
234
235
236
237	11.9
238									13.2
239
240							7.69
241
242
243
244
245		8.33
246
247
248
249
250
251
252
253
254
255														7.89
256
257
258
259
260
261
262
263
264
265
266				28.6						10.4
267
268
269
270												30
271
272
273
274
275
276
277
278
279
280
281
282
283
284
285
286
287
288
289
290
291
292
293
294
295
296
297
298
299
300
301
302
303
304
305
306	11.9	8.33	59.5	28.6	100	9.22	7.69		13.2	10.4	51	30	26.5	7.89		68.3
3rd
1
2
3	78.7
4			84.8	91.7			69.6			90.9
5									74.9
6
7						89.1								90.8
8	65.3											62.5
9									69.4
10
11					65.1		20.3				64.8
12		33.9
13			82.6										53.5
14														77.4
15						4.59						44.8
16
17							15.8
18
19		6.25			73.2						63.2
20				55.4						59.9		41.8
21	47.3												36.4	69.5
22									49.5
23
24			77.5
25
26
27		13.6
28			73.2	53.5			11.5			44			51.4	63.8
29					74.3						55.9	51.9
30
31
32
33
34
35		4.17			81.2						55.6
36	34.6					1.35
37									49
38			67.7										33.3
39
40
41
42							9.09
43
44																64.6
45
46				48.1						40.2
47
48		8.33
49
50
51
52			64.2
53	35.8
54									52.2
55
56													42.4
57
58
59
60
61
62
63
64												52.5
65
66
67
68
69	10.6
70
71
72		14.3							42.2
73														47.2
74
75
76
77
78
79
80
81
82				42.2						25.3
83
84
85
86
87														66.3
88
89
90												40.5
91			68.6				12.1						55.8
92
93
94
95
96
97
98
99	50.6
100
101
102
103									35.7
104		16.7
105				35.4						28.8						67.1
106
107
108
109
110
111
112
113
114
115
116
117
118
119
120	16.9

## Sheet: Suppl. Fig. 3
Supplementary Figure 3c
	S1-specific IgG after 4rd vaccination
	V3	V8
1-10	3000	3000
11-20	3000	3000
21-25	3000
26-30	3000
31-40		3000
41-50		3000
51-60		3000

## Sheet: Suppl. Fig. 4
Supplementary Figure 4b
	3M post boost							9M post boost											3M post 2nd boost
	V27/BTI2	V2	V3	V2-A2	V30/BTI5	V6	V1	V27/BTI2	V2	V3	V29/BTI4	V4	V26/BTI1	V5	V2-A2	V28/BTI3	V7	V6	V27/BTI2	V2	V3	V29/BTI4	V4	V5	V2-A2	V28/BTI3	V30/BTI5	V6	V8
Naive	0	5.26	2.63	4.5	3.12	3.16	1.04	16.7	0	3.77	0	25	1.37	2.84	10	1	4.21	1.47	0	5.95	0	0	17.2	1.72	3.76	1.5	4.24	0.46	0.26
EM2	0	0	0	0	0	0.19	0	0	0	0	0	0	0	0	0	0	0	0	0	0	0	0	0	0	0	0.17	0	0	0
EM3	0	0	2.63	0	0	1.44	0.87	0	0	0	10	0	1.37	0	1.25	3	0.18	2.21	0	4.76	2.25	14.3	10.3	3.88	2.35	1.72	1.27	2.06	2.38
TEMRA	0	0	0	1.8	0	0.48	3.39	0	0	0	0	0	1.37	0.57	0	0	0.09	0.74	0	1.19	1.12	8.57	3.45	8.19	0	0.83	3.39	0.46	0.79

## Sheet: Suppl. Fig. 5
Supplementary Figure 5a																			Supplementary Figure 5b																			Supplementary Figure 5c
	TEM1																		TCM																			TTM
	A*01/S865-873							A*02/S269-277												A*01/S865-873							A*02/S269-277												A*01/S865-873							A*02/S269-277
	V3	V27/BTI2	V29/BTI4	V2	V28/BTI3	V26/BTI1	V4	V7	V2	V28/BTI3	V6	V30/BTI5	V5	V1	V8					V3	V27/BTI2	V29/BTI4	V2	V28/BTI3	V26/BTI1	V4	V7	V2	V28/BTI3	V6	V30/BTI5	V5	V1	V8					V3	V27/BTI2	V29/BTI4	V2	V28/BTI3	V26/BTI1	V4	V7	V2	V28/BTI3	V6
BL																			BL																			BL
1																			1																			1
2																			2																			2
3																			3																			3
4																			4																			4
5																			5																			5
6	76.5																		6	5.88																		6	11.8
7				75		50			64.2		93.3								7				6.25		33.3			25.4		0								7				12.5		8.33			2.99		0
8																			8																			8
9																			9																			9
10	82.8				100					93.4									10	5.91				0					6.56									10	9.06				0					0
11																			11																			11
12											88.3				79.9				12											7.12				2.72				12											1.85
13														89.6					13														5.71					13
14		92.3		80.5					55.7										14		1.92		16.8					33.3										14		5.77		2.65					3.56
15					92.7					76									15					4.88					19.5									15					4.88					2.5
16																			16																			16
17	81		75.5																17	6.33		4.91																17	9.28		17.8
18																			18																			18
19								75.5			59.2	40.6			40				19								14.6			24	3.12			20				19								5.36			6.12
20														50.7					20														32					20
21		61.5																	21		7.69																	21		7.69
22																			22																			22
23																			23																			23
24																			24																			24
25																			25																			25
26																			26																			26
27																			27																			27
28																			28																			28
29																			29																			29
2nd																			2nd																			2nd
1																			1																			1
2																			2																			2
3	86.8			88.9					80.7					75.5					3	0			8.33					14					9.43					3	9.43			0					0
4								93.8				62.5			90.1				4								4.17				12.5			5.37				4								0
5		91.9																	5		6.98																	5		0
6			95.4		91.2	96.8				92.3	88.8								6			0.31		1.96	0.28				3.77	8.31								6			1.67		0	0.25				0.11	0.76
7																			7																			7
8																			8																			8
9																			9																			9
10																			10																			10
11																			11																			11
12																			12																			12
13					92.7					91.4	80.8								13					1.63					4.89	9.67								13					4.07					0.67	3.77
14	86.9	91.7				94						78.4		82.5					14	3.12	2.78				0.75						0.88		1.34					14	4.83	4.17				1.83
15				86.3					83.2						89.2				15				9.71					13.6						1.94				15				1.14					1.91
16																			16																			16
17																			17																			17
18																			18																			18
19																			19																			19
20																			20																			20
21																			21																			21
22																			22																			22
23																			23																			23
24																			24																			24
25																			25																			25
26																			26																			26
27								77			65.9								27								4.54			9.13								27								14.4			16.5
28	72.6	72.9	60.6	85.9	32.1	86.5			75.7	78.4			73.3						28	4.3	10.4	0.58	0.67	0	1.42			7.9	5.39			4.26						28	17.7	12.5	31.6	11.4	60.7	8.23			11.2	12
29														70.2					29														1.39					29
30																			30																			30
31																			31																			31
32																			32																			32
33																			33																			33
34																			34																			34
35																			35																			35
36															72.6				36															3.23				36
37																			37																			37
38																			38																			38
39																			39																			39
40																			40																			40
41																			41																			41
42																			42																			42
43																			43																			43
44																			44																			44
45																			45																			45
46																			46																			46
47																			47																			47
48																			48																			48
49																			49																			49
50																			50																			50
51																			51																			51
52																			52																			52
53																			53																			53
54																			54																			54
55																			55																			55
56	46.6	50		54.5					50.8		57.8			58.2					56	6.8	0		5.45					14.7		8.87			1.43					56	26.2	33.3		25.5					20.5		25.1
57																			57																			57
58																			58																			58
59																			59																			59
60																			60																			60
61																			61																			61
62																			62																			62
63																			63																			63
64																			64																			64
65																			65																			65
66																			66																			66
67																			67																			67
68																			68																			68
69																			69																			69
70																			70																			70
71																			71																			71
72																			72																			72
73																			73																			73
74																			74																			74
75																			75																			75
76																			76																			76
77																			77																			77
78																			78																			78
79																			79																			79
80																			80																			80
81																			81																			81
82																			82																			82
83											51.3								83											5.27								83											31.7
84	34.2	33.3		31.6					47.7					44.6					84	0	33.3		5.26					13.5					1.74					84	52.6	22.2		52.6					21.6
85																			85																			85
86																			86																			86
87																			87																			87
88																			88																			88
89																			89																			89
90																			90																			90
91																			91																			91
92																			92																			92
93																			93																			93
94																			94																			94
95																			95																			95
96																			96																			96
97																			97																			97
98																			98																			98
99																			99																			99
100																			100																			100
101																			101																			101
102																			102																			102
103																			103																			103
104																			104																			104
105																			105																			105
106																			106																			106
107																			107																			107
108																			108																			108
109												34.4							109												3.12							109
110																			110																			110
111																			111																			111
112																			112																			112
113																			113																			113
114																			114																			114
115																			115																			115
116																			116																			116
117																			117																			117
118																			118																			118
119																			119																			119
120																			120																			120
121																			121																			121
122																			122																			122
123																			123																			123
124																			124																			124
125																			125																			125
126																			126																			126
127																			127																			127
128																			128																			128
129																			129																			129
130																			130																			130
131															55.6				131															2.26				131
132																			132																			132
133																			133																			133
134																			134																			134
135																			135																			135
136																			136																			136
137																			137																			137
138																			138																			138
139																			139																			139
140																			140																			140
141																			141																			141
142																			142																			142
143																			143																			143
144																			144																			144
145																			145																			145
146																			146																			146
147																			147																			147
148																			148																			148
149																			149																			149
150																			150																			150
151																			151																			151
152																			152																			152
153																			153																			153
154																			154																			154
155																			155																			155
156																			156																			156
157																			157																			157
158																			158																			158
159																			159																			159
160																			160																			160
161																			161																			161
162																			162																			162
163																			163																			163
164																			164																			164
165																			165																			165
166																			166																			166
167																			167																			167
168																			168																			168
169																			169																			169
170																			170																			170
171																			171																			171
172																			172																			172
173																			173																			173
174																			174																			174
175																			175																			175
176																			176																			176
177																			177																			177
178																			178																			178
179																			179																			179
180																			180																			180
181																			181																			181
182																			182																			182
183																			183																			183
184																			184																			184
185																			185																			185
186																			186																			186
187																			187																			187
188																			188																			188
189																			189																			189
190																			190																			190
191																			191																			191
192																			192																			192
193																			193																			193
194																			194																			194
195																			195																			195
196																			196																			196
197																			197																			197
198																			198																			198
199																			199																			199
200																			200																			200
201																			201																			201
202																			202																			202
203																			203																			203
204																			204																			204
205																			205																			205
206																			206																			206
207																			207																			207
208																			208																			208
209																			209																			209
210																			210																			210
211																			211																			211
212																			212																			212
213			36.7																213			0																213			43.3
214																			214																			214
215																			215																			215
216																			216																			216
217																			217																			217
218																			218																			218
219																			219																			219
220																			220																			220
221																			221																			221
222																			222																			222
223																			223																			223
224																			224																			224
225																			225																			225
226																			226																			226
227																			227																			227
228																			228																			228
229																			229																			229
230																			230																			230
231																			231																			231
232																			232																			232
233										62									233										5									233										25
234																			234																			234
235																			235																			235
236																			236																			236
237	22.6																		237	3.77																		237	56.6
238								41.8											238								9.05											238								34.8
239																			239																			239
240							25												240							0												240							50
241																			241																			241
242																			242																			242
243																			243																			243
244																			244																			244
245		41.7																	245		0																	245		41.7
246																			246																			246
247																			247																			247
248																			248																			248
249																			249																			249
250																			250																			250
251																			251																			251
252																			252																			252
253																			253																			253
254																			254																			254
255													25						255													8.52						255
256																			256																			256
257																			257																			257
258																			258																			258
259																			259																			259
260																			260																			260
261																			261																			261
262																			262																			262
263																			263																			263
264																			264																			264
265																			265																			265
266				37.5					32.5										266				0					11.2										266				31.2					28.7
267																			267																			267
268																			268																			268
269																			269																			269
270											33.8								270											5.15								270											52.9
271																			271																			271
272																			272																			272
273																			273																			273
274																			274																			274
275																			275																			275
276																			276																			276
277																			277																			277
278																			278																			278
279																			279																			279
280																			280																			280
281																			281																			281
282																			282																			282
283																			283																			283
284																			284																			284
285																			285																			285
286																			286																			286
287																			287																			287
288																			288																			288
289																			289																			289
290																			290																			290
291																			291																			291
292																			292																			292
293																			293																			293
294																			294																			294
295																			295																			295
296																			296																			296
297																			297																			297
298																			298																			298
299																			299																			299
300																			300																			300
301																			301																			301
302																			302																			302
303																			303																			303
304																			304																			304
305																			305																			305
306	22.6	41.7	36.7	37.5	32.1	55.5	25	41.8	32.5	62	33.8	34.4	25		55.6				306	3.77	0	0	0	0	1.37	0	9.05	11.2	5	5.15	3.12	8.52		2.26				306	56.6	41.7	43.3	31.2	60.7	34.2	50	34.8	28.7	25	52.9
3rd																			3rd																			3rd
1																			1																			1
2																			2																			2
3	63.8																		3	7.25																		3	20.3
4			76.5	86.9			75.4		80.6										4			5.1	8.61			12.3		16.8										4			11.2	1.87			5.26		1.36
5								94.4											5								2.74											5								1.67
6																			6																			6
7						87.2							90.8						7						0.33							1.39						7						0.17
8	90.6										82.3								8	3.76										3.32								8	1.04										4.88
9								92.7											9								1.3											9								2.67
10																			10																			10
11					71.8		71.4			89.3									11					7.69		18.6			2.69									11					7.69		8.57			2.69
12		82.4																	12		11.8																	12		3.92
13			66.2									74.7							13			2.15									1.83							13			8.92
14													83.8						14													0.47						14
15						85.9					68.8								15						0.74					4.07								15						3.38					15.4
16																			16																			16
17							54.5												17							12.1												17							24.2
18																			18																			18
19		75			66.7					81.9									19		4.17			7.14					2.85									19		16.7			16.7					9.78
20				91					87		64.3								20				3.34					4.22		3.68								20				4.01					6.17		23
21	79.3											64.9	69.5						21	1.78											1.03	1.4						21	13.6
22								85.1											22								2.02											22								10.1
23																			23																			23
24			54																24			2.55																24			30.6
25																			25																			25
26																			26																			26
27		54.1																	27		12.2																	27		24.3
28			40	83.2			58.8		81			50	65						28			1.57	3.5			11.8		3.8			4.05	2.5						28			31.8	9.79			23.5		9.91
29					31.2					74.9	53.3								29					6.25					3.53	1.91								29					37.5					13.8	35
30																			30																			30
31																			31																			31
32																			32																			32
33																			33																			33
34																			34																			34
35		44.8			50					74.9									35		10.3			0					1.87									35		37.9			37.5					18.4
36	41.7					72.8													36	7.29					0.81													36	38.5					11.7
37								72.3											37								2.65											37								19.8
38			56									31.3							38			0.32									1.49							38			28.2
39																			39																			39
40																			40																			40
41																			41																			41
42							46.3												42							17.1												42							24.4
43																			43																			43
44															62.3				44															1.97				44
45																			45																			45
46				73.3					70.8										46				2.14					5.05										46				17.6					14.1
47																			47																			47
48		58.3																	48		4.17																	48		37.5
49																			49																			49
50																			50																			50
51																			51																			51
52			48.4																52			3.28																52			38.5
53	39.6																		53	3.77																		53	35.8
54								64.4											54								2.01											54								25.8
55																			55																			55
56												21.3							56												1.64							56
57																			57																			57
58																			58																			58
59																			59																			59
60																			60																			60
61																			61																			61
62																			62																			62
63																			63																			63
64											41.5								64											1.36								64											44.9
65																			65																			65
66																			66																			66
67																			67																			67
68																			68																			68
69	45.6																		69	3.8																		69	38
70																			70																			70
71																			71																			71
72		46.2						58.5											72		7.69						2.49											72		46.2						25.4
73													35.9						73													1.82						73
74																			74																			74
75																			75																			75
76																			76																			76
77																			77																			77
78																			78																			78
79																			79																			79
80																			80																			80
81																			81																			81
82				60.7					55.4										82				3.57					7.98										82				19					26.3
83																			83																			83
84																			84																			84
85																			85																			85
86																			86																			86
87													31						87													1.72						87
88																			88																			88
89																			89																			89
90											61								90											4.82								90											25.7
91			34.3				27.6					17.8							91			0				3.45					1.69							91			40				31
92																			92																			92
93																			93																			93
94																			94																			94
95																			95																			95
96																			96																			96
97																			97																			97
98																			98																			98
99	43.8																		99	1.12																		99	47.2
100																			100																			100
101																			101																			101
102																			102																			102
103								60.7											103								4.21											103								28.3
104		50																	104		12.5																	104		37.5
105				84.1					68						48.1				105				4.55					8.99						2.65				105				6.82					15.7
106																			106																			106
107																			107																			107
108																			108																			108
109																			109																			109
110																			110																			110
111																			111																			111
112																			112																			112
113																			113																			113
114																			114																			114
115																			115																			115
116																			116																			116
117																			117																			117
118																			118																			118
119																			119																			119
120	46.6																		120	6.85																		120	30.1
[truncated: 26 more columns]

[truncated: 4 more sheets: Suppl. Fig. 6, Suppl. Fig. 7, Suppl. Fig. 8, Suppl. Fig. 9]
